# Supplementary material for: The Molecular Chaperone Mechanism of the C-Terminal Domain of Large-Size Subunit Catalases
Source: Antioxidants (Basel). 2023 Mar 30;12(4):839. doi: 10.3390/antiox12040839 (PMC10135305; doi:10.3390/antiox12040839)
Supplement: Supplementary file 1 [file antioxidants-12-00839-s001.zip]

Archive with 1 entries (1 files):
- antioxidants-2235525-supplementary.pdf
